# Supplementary material for: Down-Regulation of Neogenin Decreases Proliferation and Differentiation of Spermatogonia during the Early Phase of Spermatogenesis
Source: Int J Mol Sci. 2022 Nov 25;23(23):14761. doi: 10.3390/ijms232314761 (PMC9738271; doi:10.3390/ijms232314761)
Supplement: Supplementary file 1 [file ijms-23-14761-s001.zip]

Archive with 1 entries (1 files):
- ijms-1874194-supplementary.pdf
